# Supplementary material for: Regioselective Oxidation of D-Galacturonic Acid to Provide Crystallized Mucic Acid Using Engineered Gluconobacter oxydans
Source: BioTech (Basel). 2026 May 30;15(2):40. doi: 10.3390/biotech15020040 (PMC13297029; doi:10.3390/biotech15020040)
Supplement: Supplementary file 1 [file biotech-15-00040-s001.zip]

Archive with 1 entries (1 files):
- biotech-4303870-supplementary.pdf
